# Supplementary material for: The Application of the NGS and MLPA Methods in the Molecular Diagnostics of Lynch Syndrome
Source: Diagnostics (Basel). 2025 Nov 21;15(23):2950. doi: 10.3390/diagnostics15232950 (PMC12690997; doi:10.3390/diagnostics15232950)
Supplement: Supplementary file 1 [file diagnostics-15-02950-s001.zip]

Archive with 1 entries (1 files):
- diagnostics-3926994-supplementary.xlsx
