# Supplementary material for: The Application of the NGS and MLPA Methods in the Molecular Diagnostics of Lynch Syndrome
Source: Diagnostics (Basel). 2025 Nov 21;15(23):2950. doi: 10.3390/diagnostics15232950 (PMC12690997; doi:10.3390/diagnostics15232950)
Supplement: Supplementary file 1 [file diagnostics-15-02950-s001.zip › diagnostics-3926994-supplementary.xlsx]

## Sheet: Supplementary Table S1
Gene symbol	Genomic coordinates (GRCh38)	Phenotype MIM number
KIF1B	1:10,210,570-10,381,603	256700
CTRC	1:15,438,443-15,449,242	167800
SDHB	1:17,018,722-17,054,032	606764, 606864, 115310
MUTYH	1:45,329,242-45,340,440	608456, 613659
SDHC	1:161,314,381-161,363,206	606764, 606864, 605373
CDC73	1:193,122,031-193,254,815	145001, 608266
FH	1:241,497,603-241,519,755	150800
RET	10:43,077,069-43,130,351	142623, 155240, 171400, 162300, 171300
BMPR1A	10:86,755,763-86,932,844	610069, 174900
PTEN	10:87,863,625-87,971,930	613028, 607174, 158350
SUFU	10:102,502,819-102,633,535	155255, 607174
FANCF	11:22,622,533-22,625,823	603467
WT1	11:32,387,775-32,435,539	194070
DDB2	11:47,214,454-47,239,217	278740
SDHAF2	11:61,430,124-61,446,733	601650
MEN1	11:64,803,516-64,811,294	131100
AIP	11:67,483,026-67,491,103	102200
MRE11	11:94,415,570-94,512,412	604391
ATM	11:108,223,067-108,369,102	114480, 208900
SDHD	11:112,086,873-112,095,794	619167, 606864, 168000
CDKN1B	12:12,717,368-12,722,369	610755
CDK4	12:57,747,727-57,752,310	609048
POLE	12:132,623,762-132,687,342	615083
BRCA2	13:32,315,077-32,400,268	114480, 612555, 613029, 155255, 613347, 176807, 605724, 194070
RB1	13:48,303,751-48,481,890	180200
ERCC5	13:102,846,032-102,875,995	616570, 278780
FANCM	14:45,135,930-45,200,890	618096, 618086
MAX	14:65,006,101-65,102,695	171300, 620712
RAD51B	14:67,819,779-68,683,096	/
DICER1	14:95,086,228-95,158,010	138800, 601200, 180295
AKT1	14:104,769,349-104,795,748	615109
GREM1	15:32,718,004-32,745,106	/
SPRED1	15:38,252,836-38,357,249	611431
RAD51	15:40,694,733-40,732,340	114480, 617244
FANCI	15:89,243,979-89,317,259	609053
BLM	15:90,717,346-90,816,166	210900
NTHL1	16:2,039,820-2,047,834	616415
TSC2	16:2,047,985-2,089,491	613254
SLX4	16:3,581,181-3,611,606	613951
ERCC4	16:13,920,154-13,952,348	615272, 278760, 610965
PALB2	16:23,603,165-23,641,310	620442, 613348, 610832
ACD	16:67,657,512-67,660,260	616553
CDH1	16:68,737,292-68,835,537	119580, 137215
TERF2IP	16:75,647,773-75,657,432	/
FANCA	16:89,737,549-89,816,647	227650
TP53	17:7,668,421-7,687,490	202300, 614740, 260500, 114500, 137800, 259500, 618165, 151623
FLCN	17:17,212,212-17,237,330	135150, 173600
NF1	17:31,094,977-31,377,675	607785, 601321, 162210, 162200, 193520
RAD51D	17:35,092,221-35,119,860	614291
SMARCE1	17:40,624,962-40,647,818	607174, 616938
BRCA1	17:43,044,295-43,170,327	604370, 617883, 614320
HOXB13	17:48,724,763-48,728,750	610997
RAD51C	17:58,692,573-58,735,611	613399, 613390
BRIP1	17:61,679,139-61,863,528	114480
PRKAR1A	17:68,413,623-68,551,316	101800, 160980, 255960, 610489
RHBDF2	17:76,470,893-76,501,427	148500
SMAD4	18:51,030,213-51,085,042	175050, 139210, 174900
STK11	19:1,205,778-1,228,431	175200
SMARCA4	19:10,961,030-11,062,273	613325, 614609
CEBPA	19:33,299,934-33,302,534	601626
ERCC2	19:45,349,837-45,370,573	610756, 278730
ERCC1	19:45,407,334-45,451,547	610758
POLD1	19:50,384,323-50,418,018	612591, 620836
EPCAM	2:47,369,311-47,387,020	613244
MSH2	2:47,403,067-47,709,830	120435, 619096, 158320
MSH6	2:47,783,145-47,810,101	608089, 614350, 619097
FANCL	2:58,159,243-58,241,380	614083
TMEM127	2:96,248,514-96,265,997	171300
ERCC3	2:127,257,290-127,294,144	610651
BARD1	2:214,725,646-214,809,683	114480
DIS3L2	2:231,961,713-232,344,350	267000
RUNX1	21:34,787,801-35,049,302	601626, 601399
LZTR1	22:20,982,297-20,999,032	615670, 616564, 605275
SMARCB1	22:23,786,966-23,838,009	609322, 162091, 614608
CHEK2	22:28,687,742-28,741,834	609265
NF2	22:29,603,556-29,698,600	101000
FANCD2	3:10,026,437-10,101,932	227646
VHL	3:10,141,778-10,153,667	171300, 193300, 144700
XPC	3:14,145,147-14,178,601	278720
MLH1	3:36,993,466-37,050,846	276300, 158320, 609310
BAP1	3:52,401,008-52,410,008	606661, 619762, 614327
MITF	3:69,739,464-69,968,332	617306, 193510, 614456
CASR	3:122,183,668-122,291,629	612899, 239200, 601198, 145980
GATA2	3:128,479,422-128,493,201	601626, 614038, 614172, 614286
PIK3CA	3:179,148,126-179,240,093	615108, 114480, 613659. 167000
PHOX2B	4:41,744,082-41,748,725	613013, 209880
PDGFRA	4:54,229,293-54,298,245	175510, 607685
KIT	4:54,657,957-54,740,715	606764, 154800, 172800
FAM175A	4:83,459,517-83,485,100	/
SDHA	5:218,320-268,746	614165
TERT	5:1,253,167-1,295,068	601626, 615134, 613989, 614742
MSH3	5:80,654,652-80,876,815	617100, 608089
APC	5:112,707,498-112,846,239	175100, 135290, 619182
RAD50	5:132,556,977-132,646,349	613078
SPINK1	5:147,824,582-147,839,196	608189, 167800
NSD1	5:177,131,798-177,300,213	117550
FANCE	6:35,452,338-35,467,102	600901
PMS2	7:5,970,925-6,009,106	619101, 614337
RINT1	7:105,532,201-105,567,677	618641
MET	7:116,672,196-116,798,377	607278, 605074, 114550
POT1	7:124,822,386-124,929,825	620368, 620367, 615848
XRCC2	7:152,644,776-152,676,141	617247, 619146, 619145
NBN	8:89,933,331-89,984,667	251260, 613065
RECQL4	8:144,511,288-144,517,833	218600, 266280, 268400
CDKN2A	9:21,967,752-21,995,324	155755, 606719, 155601
FANCG	9:35,073,839-35,079,942	614082
FANCC	9:95,099,054-95,317,709	227645
PTCH1	9:95,442,980-95,516,971	109400, 610828
XPA	9:97,654,398-97,697,340	278700
GALNT12	9:98,807,670-98,850,081	608812
TSC1	9:132,891,349-132,945,378	606690, 191100
FANCB	X:14,689,524-14,873,069	300514
GPC3	X:133,535,745-133,985,594	312870, 194070

## Sheet: Supplementary Table S2
Gene	Transcript	Pathogenic variants (PVs)	Read dept	ACMG classification
	hg19 (GRCh37)		VAF%
MLH1	NM_000249.3	MLH1 c.199G>A	370x, 41%	Pathogenic (IARC Class 5)
MLH1	NM_000249.3	MLH1 c.306+1G>A splicedonor	153x, 31%	Pathogenic (IARC Class 5)
MLH1	NM_000249.3	MLH1 c.67del	335x, 50%	Pathogenic (IARC Class 5)
MLH1	NM_000249.3	MLH1 del ex 9-15	NA	Pathogenic (IARC Class 5)
MLH1	NM_000249.3	MLH1 del ex 9-15	NA	Pathogenic (IARC Class 5)
MLH1	NM_000249.3	MLH1 del ex 9-15	NA	Pathogenic (IARC Class 5)
MSH2	NM_000251.2	MSH2 del ex 1	NA	Pathogenic (IARC Class 5)
MSH2	NM_000251.2	MSH2 c.1408delG	266x, 30%	Pathogenic (IARC Class 5)
MSH2	NM_000251.2	MSH2 c.2038C>T	333x, 48%	Pathogenic (IARC Class 5)
MSH2	NM_000251.2	MSH2 c.366+1G>A splicedonor	101x, 42%	Pathogenic (IARC Class 5)
MSH2	NM_000251.2	MSH2 c.518T>C	382x, 45%	Pathogenic (IARC Class 5)
MSH2	NM_000251.2	MSH2 del ex 9	NA	Pathogenic (IARC Class 5)
MSH2	NM_000251.2	MSH2 del ex1 and upstream	NA	Pathogenic (IARC Class 5)
MSH2	NM_000251.2	MSH2 del ex1 and upstream	NA	Pathogenic (IARC Class 5)
MSH6	NM_000179.2	MSH6 c.2680C>T	330x, 45%	Pathogenic (IARC Class 5)
MSH6	NM_000179.2	MSH6 c.3959_3962del	225x, 54%	Pathogenic (IARC Class 5)
MSH6	NM_000179.2	MSH6 c.741dupA	339x, 45%	Pathogenic (IARC Class 5)
